# Supplementary material for: Quantitative DSA Analysis of MCA Aneurysms Using SymDIRECT Pixel Clustering: A Novel Framework for Objective Post-Treatment Evaluation
Source: Diagnostics (Basel). 2025 Aug 14;15(16):2036. doi: 10.3390/diagnostics15162036 (PMC12385858; doi:10.3390/diagnostics15162036)
Supplement: Supplementary file 1 [file diagnostics-15-02036-s001.zip]

Archive with 1 entries (1 files):
- diagnostics-3723725-supplementary.pdf
